# Supplementary material for: Sex Dimorphism in the Metabolome of Metabolic Syndrome in Morbidly Obese Individuals
Source: Metabolites. 2022 May 6;12(5):419. doi: 10.3390/metabo12050419 (PMC9147578; doi:10.3390/metabo12050419)
Supplement: Supplementary file 1 [file metabolites-12-00419-s001.zip]

Archive with 1 entries (1 files):
- metabolites-1707081-supplementary.pdf
